# Supplementary material for: Cardiac Troponin I Antibodies Induce Cardiomyocyte Damage and Alter Cell Morphology
Source: Int J Mol Sci. 2025 Oct 14;26(20):10005. doi: 10.3390/ijms262010005 (PMC12564770; doi:10.3390/ijms262010005)
Supplement: Supplementary file 1 [file ijms-26-10005-s001.zip]

Archive with 2 entries (2 files):
- Supplement Table S2.xlsx
- Supplement Figures S1-S6 and Table S1.pdf
