# Supplementary material for: Cardiac Troponin I Antibodies Induce Cardiomyocyte Damage and Alter Cell Morphology
Source: Int J Mol Sci. 2025 Oct 14;26(20):10005. doi: 10.3390/ijms262010005 (PMC12564770; doi:10.3390/ijms262010005)
Supplement: Supplementary file 1 [file ijms-26-10005-s001.zip › Supplement Table S2.xlsx]

## Sheet: synthetic_Vars
Table S2: Features contributing to synthetic (mean aggreated) variables (CMORE workflow)
Incubated with 5% plasma in cell medium					Incubated with 20% plasma in cell medium
var	feat	conc			var	feat	conc
SYN_VAR_1	AreaShape_Extent.cell	5			SYN_VAR_1	AreaShape_Area.cell	20
SYN_VAR_1	RadialDistribution_FracAtD_GFP_1of3.cell	5			SYN_VAR_1	AreaShape_MajorAxisLength.cell	20
SYN_VAR_1	RadialDistribution_FracAtD_GFP_2of3.cell	5			SYN_VAR_1	AreaShape_MaxFeretDiameter.cell	20
SYN_VAR_1	AreaShape_Zernike_5_5.nucl	5			SYN_VAR_1	AreaShape_MaximumRadius.cell	20
SYN_VAR_1	AreaShape_Zernike_7_7.nucl	5			SYN_VAR_1	AreaShape_MeanRadius.cell	20
SYN_VAR_1	AreaShape_Zernike_8_8.nucl	5			SYN_VAR_1	AreaShape_MedianRadius.cell	20
SYN_VAR_1	AreaShape_Zernike_9_1.nucl	5			SYN_VAR_1	AreaShape_MinFeretDiameter.cell	20
SYN_VAR_1	AreaShape_Zernike_9_7.nucl	5			SYN_VAR_1	AreaShape_MinorAxisLength.cell	20
SYN_VAR_1	RadialDistribution_ZernikeMagnitude_GFP_9_7.nucl	5			SYN_VAR_1	AreaShape_Perimeter.cell	20
SYN_VAR_1	Granularity_5_DNA.nucl	5			SYN_VAR_1	AreaShape_Zernike_3_1.cell	20
SYN_VAR_2	AreaShape_FormFactor.cell	5			SYN_VAR_1	Intensity_IntegratedIntensityEdge_Desmin.cell	20
SYN_VAR_2	AreaShape_Solidity.cell	5			SYN_VAR_1	Intensity_IntegratedIntensity_Desmin.cell	20
SYN_VAR_2	AreaShape_Zernike_2_2.cell	5			SYN_VAR_1	Texture_Correlation_Desmin_20_00.cell	20
SYN_VAR_2	AreaShape_Zernike_3_1.nucl	5			SYN_VAR_1	Texture_Correlation_Desmin_20_01.cell	20
SYN_VAR_2	AreaShape_Zernike_3_3.nucl	5			SYN_VAR_1	Texture_Correlation_Desmin_20_02.cell	20
SYN_VAR_3	AreaShape_MedianRadius.cell	5			SYN_VAR_1	Texture_Correlation_Desmin_20_03.cell	20
SYN_VAR_3	AreaShape_Area.nucl	5			SYN_VAR_1	Texture_Correlation_GFP_20_00.cell	20
SYN_VAR_3	AreaShape_MajorAxisLength.nucl	5			SYN_VAR_1	Texture_Correlation_GFP_20_01.cell	20
SYN_VAR_3	AreaShape_MaxFeretDiameter.nucl	5			SYN_VAR_1	Texture_Correlation_GFP_20_02.cell	20
SYN_VAR_3	AreaShape_MaximumRadius.nucl	5			SYN_VAR_1	Texture_Correlation_GFP_20_03.cell	20
SYN_VAR_3	AreaShape_MeanRadius.nucl	5			SYN_VAR_1	Texture_Entropy_Desmin_20_00.cell	20
SYN_VAR_3	AreaShape_MinFeretDiameter.nucl	5			SYN_VAR_1	Texture_Entropy_Desmin_20_01.cell	20
SYN_VAR_3	AreaShape_MinorAxisLength.nucl	5			SYN_VAR_1	Texture_Entropy_Desmin_20_02.cell	20
SYN_VAR_3	AreaShape_Perimeter.nucl	5			SYN_VAR_1	Texture_Entropy_Desmin_20_03.cell	20
SYN_VAR_3	AreaShape_Solidity.nucl	5			SYN_VAR_1	Texture_InfoMeas1_GFP_10_01.cell	20
SYN_VAR_3	AreaShape_Zernike_6_4.nucl	5			SYN_VAR_1	Texture_InfoMeas1_GFP_10_03.cell	20
SYN_VAR_3	Texture_Correlation_GFP_10_00.nucl	5			SYN_VAR_1	Texture_InfoMeas1_GFP_20_00.cell	20
SYN_VAR_3	Granularity_8_DNA.nucl	5			SYN_VAR_1	Texture_InfoMeas1_GFP_20_01.cell	20
SYN_VAR_3	Granularity_9_DNA.nucl	5			SYN_VAR_1	Texture_InfoMeas1_GFP_20_02.cell	20
SYN_VAR_3	Texture_Correlation_DNA_10_00.nucl	5			SYN_VAR_1	Texture_InfoMeas1_GFP_20_03.cell	20
SYN_VAR_3	Texture_Correlation_DNA_10_01.nucl	5			SYN_VAR_1	AreaShape_Solidity.nucl	20
SYN_VAR_3	Texture_Correlation_DNA_10_02.nucl	5			SYN_VAR_1	AreaShape_Zernike_4_0.nucl	20
SYN_VAR_3	Texture_Correlation_DNA_10_03.nucl	5			SYN_VAR_1	RadialDistribution_FracAtD_Desmin_3of3.nucl	20
SYN_VAR_4	AreaShape_MinFeretDiameter.cell	5			SYN_VAR_1	RadialDistribution_MeanFrac_Desmin_3of3.nucl	20
SYN_VAR_4	AreaShape_MinorAxisLength.cell	5			SYN_VAR_1	Texture_InfoMeas1_GFP_10_00.nucl	20
SYN_VAR_4	AreaShape_Perimeter.cell	5			SYN_VAR_1	Texture_InfoMeas1_GFP_10_01.nucl	20
SYN_VAR_4	Texture_Correlation_GFP_10_02.cell	5			SYN_VAR_1	Texture_InfoMeas1_GFP_10_02.nucl	20
SYN_VAR_4	Texture_InfoMeas1_Desmin_10_00.cell	5			SYN_VAR_1	Texture_InfoMeas1_GFP_10_03.nucl	20
SYN_VAR_4	Texture_InfoMeas1_Desmin_10_01.cell	5			SYN_VAR_1	Texture_InfoMeas1_GFP_3_00.nucl	20
SYN_VAR_4	Texture_InfoMeas1_Desmin_10_02.cell	5			SYN_VAR_1	Texture_InfoMeas1_GFP_3_01.nucl	20
SYN_VAR_4	Texture_InfoMeas1_Desmin_10_03.cell	5			SYN_VAR_1	Texture_InfoMeas1_GFP_3_02.nucl	20
SYN_VAR_4	Texture_InfoMeas1_Desmin_20_00.cell	5			SYN_VAR_1	Texture_InfoMeas1_GFP_3_03.nucl	20
SYN_VAR_4	Texture_InfoMeas1_Desmin_20_01.cell	5			SYN_VAR_1	Texture_Correlation_DNA_10_00.nucl	20
SYN_VAR_4	Texture_InfoMeas1_Desmin_20_02.cell	5			SYN_VAR_1	Texture_Correlation_DNA_10_01.nucl	20
SYN_VAR_4	Texture_InfoMeas1_Desmin_20_03.cell	5			SYN_VAR_1	Texture_Correlation_DNA_10_02.nucl	20
SYN_VAR_4	Texture_InfoMeas1_Desmin_3_01.cell	5			SYN_VAR_1	Texture_Correlation_DNA_10_03.nucl	20
SYN_VAR_5	AreaShape_Zernike_4_2.cell	5			SYN_VAR_2	AreaShape_Compactness.cell	20
SYN_VAR_5	AreaShape_Zernike_6_6.cell	5			SYN_VAR_2	AreaShape_Eccentricity.cell	20
SYN_VAR_5	AreaShape_Zernike_8_8.cell	5			SYN_VAR_2	AreaShape_Zernike_4_0.cell	20
SYN_VAR_5	Intensity_LowerQuartileIntensity_Desmin.cell	5			SYN_VAR_2	AreaShape_Zernike_4_2.cell	20
SYN_VAR_5	Texture_InfoMeas1_GFP_10_00.cell	5			SYN_VAR_2	AreaShape_Zernike_5_1.cell	20
SYN_VAR_5	Texture_InfoMeas1_GFP_10_02.cell	5			SYN_VAR_2	AreaShape_Zernike_6_0.cell	20
SYN_VAR_6	AreaShape_Zernike_4_4.cell	5			SYN_VAR_2	AreaShape_Zernike_6_4.cell	20
SYN_VAR_6	Granularity_10_Desmin.cell	5			SYN_VAR_2	AreaShape_Zernike_7_1.cell	20
SYN_VAR_6	Granularity_9_Desmin.cell	5			SYN_VAR_2	AreaShape_Zernike_7_3.cell	20
SYN_VAR_6	Intensity_MinIntensityEdge_Desmin.cell	5			SYN_VAR_2	AreaShape_Zernike_7_5.cell	20
SYN_VAR_6	Texture_InfoMeas2_Desmin_10_00.cell	5			SYN_VAR_2	AreaShape_Zernike_8_6.cell	20
SYN_VAR_6	Texture_InfoMeas2_Desmin_10_01.cell	5			SYN_VAR_2	AreaShape_Zernike_9_3.cell	20
SYN_VAR_6	Texture_InfoMeas2_Desmin_20_00.cell	5			SYN_VAR_2	AreaShape_Zernike_9_5.cell	20
SYN_VAR_6	Texture_InfoMeas2_Desmin_20_01.cell	5			SYN_VAR_2	AreaShape_Zernike_9_7.cell	20
SYN_VAR_6	Texture_InfoMeas2_Desmin_20_02.cell	5			SYN_VAR_2	RadialDistribution_FracAtD_Desmin_3of3.cell	20
SYN_VAR_6	Texture_InfoMeas2_Desmin_20_03.cell	5			SYN_VAR_2	RadialDistribution_MeanFrac_Desmin_3of3.cell	20
SYN_VAR_6	Texture_InfoMeas2_Desmin_3_00.cell	5			SYN_VAR_2	RadialDistribution_ZernikeMagnitude_Desmin_7_7.cell	20
SYN_VAR_6	Texture_InfoMeas2_Desmin_3_01.cell	5			SYN_VAR_2	RadialDistribution_ZernikeMagnitude_Desmin_9_9.cell	20
SYN_VAR_6	RadialDistribution_ZernikeMagnitude_Desmin_7_1.nucl	5			SYN_VAR_2	RadialDistribution_ZernikePhase_Desmin_3_1.cell	20
SYN_VAR_6	Granularity_6_DNA.nucl	5			SYN_VAR_2	RadialDistribution_ZernikePhase_GFP_9_3.cell	20
SYN_VAR_7	Intensity_IntegratedIntensityEdge_DNA.cell	5			SYN_VAR_2	Texture_InfoMeas1_GFP_10_00.cell	20
SYN_VAR_7	Intensity_IntegratedIntensityEdge_GFP.cell	5			SYN_VAR_2	Texture_InfoMeas1_GFP_10_02.cell	20
SYN_VAR_7	RadialDistribution_MeanFrac_GFP_3of3.cell	5			SYN_VAR_2	AreaShape_Extent.nucl	20
SYN_VAR_7	RadialDistribution_ZernikeMagnitude_DNA_5_5.cell	5			SYN_VAR_2	AreaShape_FormFactor.nucl	20
SYN_VAR_7	RadialDistribution_ZernikeMagnitude_GFP_1_1.cell	5			SYN_VAR_2	AreaShape_Zernike_0_0.nucl	20
SYN_VAR_7	RadialDistribution_ZernikeMagnitude_GFP_5_5.cell	5			SYN_VAR_2	AreaShape_Zernike_4_2.nucl	20
SYN_VAR_7	RadialDistribution_ZernikeMagnitude_GFP_7_1.cell	5			SYN_VAR_2	AreaShape_Zernike_6_0.nucl	20
SYN_VAR_7	RadialDistribution_ZernikeMagnitude_GFP_7_5.cell	5			SYN_VAR_2	AreaShape_Zernike_8_0.nucl	20
SYN_VAR_7	RadialDistribution_ZernikeMagnitude_GFP_9_5.cell	5			SYN_VAR_2	Intensity_IntegratedIntensityEdge_DNA.nucl	20
SYN_VAR_7	Texture_Correlation_GFP_10_02.nucl	5			SYN_VAR_2	Intensity_MinIntensityEdge_Desmin.nucl	20
SYN_VAR_8	RadialDistribution_FracAtD_GFP_3of3.cell	5			SYN_VAR_2	Intensity_MinIntensity_Desmin.nucl	20
SYN_VAR_8	RadialDistribution_ZernikeMagnitude_DNA_7_5.cell	5			SYN_VAR_2	RadialDistribution_FracAtD_GFP_3of3.nucl	20
SYN_VAR_8	RadialDistribution_ZernikeMagnitude_DNA_9_7.cell	5			SYN_VAR_2	RadialDistribution_MeanFrac_GFP_3of3.nucl	20
SYN_VAR_8	AreaShape_Zernike_4_2.nucl	5			SYN_VAR_2	RadialDistribution_ZernikeMagnitude_DNA_4_0.nucl	20
SYN_VAR_9	Texture_InfoMeas1_GFP_3_01.cell	5			SYN_VAR_2	RadialDistribution_ZernikePhase_DNA_5_5.nucl	20
SYN_VAR_9	Texture_InfoMeas1_GFP_3_01.cell	5			SYN_VAR_2	RadialDistribution_ZernikePhase_Desmin_1_1.nucl	20
					SYN_VAR_2	RadialDistribution_ZernikePhase_GFP_8_8.nucl	20
					SYN_VAR_3	AreaShape_Extent.cell	20
					SYN_VAR_3	AreaShape_FormFactor.cell	20
					SYN_VAR_3	AreaShape_Solidity.cell	20
					SYN_VAR_3	AreaShape_Zernike_0_0.cell	20
					SYN_VAR_3	RadialDistribution_FracAtD_GFP_1of3.cell	20
					SYN_VAR_3	RadialDistribution_FracAtD_GFP_2of3.cell	20
					SYN_VAR_3	Texture_AngularSecondMoment_Desmin_10_00.cell	20
					SYN_VAR_3	Texture_AngularSecondMoment_Desmin_10_01.cell	20
					SYN_VAR_3	Texture_AngularSecondMoment_Desmin_10_02.cell	20
					SYN_VAR_3	Texture_AngularSecondMoment_Desmin_10_03.cell	20
					SYN_VAR_3	Texture_AngularSecondMoment_Desmin_20_00.cell	20
					SYN_VAR_3	Texture_AngularSecondMoment_Desmin_20_01.cell	20
					SYN_VAR_3	Texture_AngularSecondMoment_Desmin_20_02.cell	20
					SYN_VAR_3	Texture_AngularSecondMoment_Desmin_20_03.cell	20
					SYN_VAR_3	Texture_AngularSecondMoment_Desmin_3_01.cell	20
					SYN_VAR_3	Texture_AngularSecondMoment_Desmin_3_02.cell	20
					SYN_VAR_3	Texture_AngularSecondMoment_Desmin_3_03.cell	20
					SYN_VAR_4	AreaShape_Zernike_2_2.cell	20
					SYN_VAR_4	Intensity_MADIntensity_GFP.cell	20
					SYN_VAR_4	RadialDistribution_RadialCV_GFP_3of3.cell	20
					SYN_VAR_4	Texture_DifferenceEntropy_GFP_10_00.cell	20
					SYN_VAR_4	Texture_DifferenceEntropy_GFP_10_01.cell	20
					SYN_VAR_4	Texture_DifferenceEntropy_GFP_10_02.cell	20
					SYN_VAR_4	Texture_DifferenceEntropy_GFP_10_03.cell	20
					SYN_VAR_4	Texture_DifferenceEntropy_GFP_20_00.cell	20
					SYN_VAR_4	Texture_DifferenceEntropy_GFP_20_01.cell	20
					SYN_VAR_4	Texture_DifferenceEntropy_GFP_20_02.cell	20
					SYN_VAR_4	Texture_DifferenceEntropy_GFP_20_03.cell	20
					SYN_VAR_4	Texture_DifferenceEntropy_GFP_3_00.cell	20
					SYN_VAR_4	Texture_DifferenceEntropy_GFP_3_01.cell	20
					SYN_VAR_4	Texture_DifferenceEntropy_GFP_3_02.cell	20
					SYN_VAR_4	Texture_DifferenceEntropy_GFP_3_03.cell	20
					SYN_VAR_4	Texture_Entropy_GFP_10_00.cell	20
					SYN_VAR_4	Texture_Entropy_GFP_10_01.cell	20
					SYN_VAR_4	Texture_Entropy_GFP_10_02.cell	20
					SYN_VAR_4	Texture_Entropy_GFP_10_03.cell	20
					SYN_VAR_4	Texture_Entropy_GFP_20_00.cell	20
					SYN_VAR_4	Texture_Entropy_GFP_20_01.cell	20
					SYN_VAR_4	Texture_Entropy_GFP_20_02.cell	20
					SYN_VAR_4	Texture_Entropy_GFP_20_03.cell	20
					SYN_VAR_4	Texture_Entropy_GFP_3_00.cell	20
					SYN_VAR_4	Texture_Entropy_GFP_3_01.cell	20
					SYN_VAR_4	Texture_Entropy_GFP_3_02.cell	20
					SYN_VAR_4	Texture_Entropy_GFP_3_03.cell	20
					SYN_VAR_4	Texture_InfoMeas2_GFP_3_00.cell	20
					SYN_VAR_4	Texture_InfoMeas2_GFP_3_01.cell	20
					SYN_VAR_4	Texture_InfoMeas2_GFP_3_02.cell	20
					SYN_VAR_4	Texture_InfoMeas2_GFP_3_03.cell	20
					SYN_VAR_4	Texture_SumEntropy_GFP_10_00.cell	20
					SYN_VAR_4	Texture_SumEntropy_GFP_10_01.cell	20
					SYN_VAR_4	Texture_SumEntropy_GFP_10_02.cell	20
					SYN_VAR_4	Texture_SumEntropy_GFP_10_03.cell	20
					SYN_VAR_4	Texture_SumEntropy_GFP_20_00.cell	20
					SYN_VAR_4	Texture_SumEntropy_GFP_20_01.cell	20
					SYN_VAR_4	Texture_SumEntropy_GFP_20_02.cell	20
					SYN_VAR_4	Texture_SumEntropy_GFP_20_03.cell	20
					SYN_VAR_4	Texture_SumEntropy_GFP_3_00.cell	20
					SYN_VAR_4	Texture_SumEntropy_GFP_3_01.cell	20
					SYN_VAR_4	Texture_SumEntropy_GFP_3_02.cell	20
					SYN_VAR_4	Texture_SumEntropy_GFP_3_03.cell	20
					SYN_VAR_4	Texture_SumVariance_GFP_20_01.cell	20
					SYN_VAR_4	Texture_SumVariance_GFP_20_03.cell	20
					SYN_VAR_4	Intensity_MADIntensity_GFP.nucl	20
					SYN_VAR_4	Texture_Correlation_GFP_3_00.nucl	20
					SYN_VAR_4	Texture_Correlation_GFP_3_01.nucl	20
					SYN_VAR_4	Texture_Correlation_GFP_3_02.nucl	20
					SYN_VAR_4	Texture_Correlation_GFP_3_03.nucl	20
					SYN_VAR_4	Texture_DifferenceEntropy_GFP_10_00.nucl	20
					SYN_VAR_4	Texture_DifferenceEntropy_GFP_10_01.nucl	20
					SYN_VAR_4	Texture_DifferenceEntropy_GFP_10_02.nucl	20
					SYN_VAR_4	Texture_DifferenceEntropy_GFP_10_03.nucl	20
					SYN_VAR_4	Texture_DifferenceEntropy_GFP_3_00.nucl	20
					SYN_VAR_4	Texture_DifferenceEntropy_GFP_3_01.nucl	20
					SYN_VAR_4	Texture_DifferenceEntropy_GFP_3_02.nucl	20
					SYN_VAR_4	Texture_DifferenceEntropy_GFP_3_03.nucl	20
					SYN_VAR_4	Texture_Entropy_GFP_10_00.nucl	20
					SYN_VAR_4	Texture_Entropy_GFP_10_01.nucl	20
					SYN_VAR_4	Texture_Entropy_GFP_10_02.nucl	20
					SYN_VAR_4	Texture_Entropy_GFP_10_03.nucl	20
					SYN_VAR_4	Texture_Entropy_GFP_3_00.nucl	20
					SYN_VAR_4	Texture_Entropy_GFP_3_01.nucl	20
					SYN_VAR_4	Texture_Entropy_GFP_3_02.nucl	20
					SYN_VAR_4	Texture_Entropy_GFP_3_03.nucl	20
					SYN_VAR_4	Texture_InfoMeas2_GFP_10_01.nucl	20
					SYN_VAR_4	Texture_InfoMeas2_GFP_10_03.nucl	20
					SYN_VAR_4	Texture_InfoMeas2_GFP_3_00.nucl	20
					SYN_VAR_4	Texture_InfoMeas2_GFP_3_01.nucl	20
					SYN_VAR_4	Texture_InfoMeas2_GFP_3_02.nucl	20
					SYN_VAR_4	Texture_InfoMeas2_GFP_3_03.nucl	20
					SYN_VAR_4	Texture_SumEntropy_GFP_10_00.nucl	20
					SYN_VAR_4	Texture_SumEntropy_GFP_10_01.nucl	20
					SYN_VAR_4	Texture_SumEntropy_GFP_10_02.nucl	20
					SYN_VAR_4	Texture_SumEntropy_GFP_10_03.nucl	20
					SYN_VAR_4	Texture_SumEntropy_GFP_3_00.nucl	20
					SYN_VAR_4	Texture_SumEntropy_GFP_3_01.nucl	20
					SYN_VAR_4	Texture_SumEntropy_GFP_3_02.nucl	20
					SYN_VAR_4	Texture_SumEntropy_GFP_3_03.nucl	20
					SYN_VAR_5	AreaShape_Zernike_3_3.cell	20
					SYN_VAR_5	AreaShape_Zernike_5_5.cell	20
					SYN_VAR_5	AreaShape_Zernike_7_7.cell	20
					SYN_VAR_5	AreaShape_Zernike_9_9.cell	20
					SYN_VAR_5	Intensity_MassDisplacement_GFP.cell	20
					SYN_VAR_5	RadialDistribution_RadialCV_GFP_1of3.cell	20
					SYN_VAR_5	Texture_Correlation_GFP_3_00.cell	20
					SYN_VAR_5	Texture_Correlation_GFP_3_02.cell	20
					SYN_VAR_5	Texture_Correlation_GFP_3_03.cell	20
					SYN_VAR_5	AreaShape_Compactness.nucl	20
					SYN_VAR_5	AreaShape_Eccentricity.nucl	20
					SYN_VAR_5	AreaShape_Zernike_6_2.nucl	20
					SYN_VAR_6	AreaShape_Zernike_4_4.cell	20
					SYN_VAR_6	AreaShape_Zernike_6_6.cell	20
					SYN_VAR_6	AreaShape_Zernike_8_8.cell	20
					SYN_VAR_6	RadialDistribution_ZernikeMagnitude_DNA_2_0.cell	20
					SYN_VAR_6	RadialDistribution_ZernikeMagnitude_DNA_3_1.cell	20
					SYN_VAR_6	RadialDistribution_ZernikeMagnitude_DNA_4_4.cell	20
					SYN_VAR_6	RadialDistribution_ZernikeMagnitude_DNA_5_1.cell	20
					SYN_VAR_6	RadialDistribution_ZernikeMagnitude_DNA_6_2.cell	20
					SYN_VAR_6	RadialDistribution_ZernikeMagnitude_DNA_6_4.cell	20
					SYN_VAR_6	RadialDistribution_ZernikeMagnitude_DNA_6_6.cell	20
					SYN_VAR_6	RadialDistribution_ZernikeMagnitude_DNA_7_3.cell	20
					SYN_VAR_6	RadialDistribution_ZernikeMagnitude_DNA_8_4.cell	20
					SYN_VAR_6	RadialDistribution_ZernikeMagnitude_DNA_9_3.cell	20
					SYN_VAR_6	Intensity_LowerQuartileIntensity_DNA.nucl	20
					SYN_VAR_6	Intensity_MaxIntensityEdge_DNA.nucl	20
					SYN_VAR_6	Intensity_MeanIntensityEdge_DNA.nucl	20
					SYN_VAR_6	Intensity_MinIntensityEdge_DNA.nucl	20
					SYN_VAR_6	Intensity_MinIntensity_DNA.nucl	20
					SYN_VAR_6	Intensity_StdIntensityEdge_DNA.nucl	20
					SYN_VAR_6	RadialDistribution_ZernikeMagnitude_DNA_8_6.nucl	20
					SYN_VAR_7	AreaShape_Zernike_6_2.cell	20
					SYN_VAR_7	Granularity_13_GFP.cell	20
					SYN_VAR_7	Granularity_14_GFP.cell	20
					SYN_VAR_7	Granularity_15_GFP.cell	20
					SYN_VAR_7	Granularity_16_GFP.cell	20
					SYN_VAR_7	Intensity_MADIntensity_Desmin.cell	20
					SYN_VAR_7	Intensity_MeanIntensity_Desmin.cell	20
					SYN_VAR_7	Intensity_UpperQuartileIntensity_Desmin.cell	20
					SYN_VAR_7	RadialDistribution_MeanFrac_GFP_2of3.cell	20
					SYN_VAR_7	RadialDistribution_ZernikeMagnitude_Desmin_0_0.cell	20
					SYN_VAR_7	RadialDistribution_ZernikeMagnitude_Desmin_1_1.cell	20
					SYN_VAR_7	Texture_SumAverage_Desmin_10_00.cell	20
					SYN_VAR_7	Texture_SumAverage_Desmin_10_01.cell	20
					SYN_VAR_7	Texture_SumAverage_Desmin_10_02.cell	20
					SYN_VAR_7	Texture_SumAverage_Desmin_10_03.cell	20
					SYN_VAR_7	Texture_SumAverage_Desmin_20_00.cell	20
					SYN_VAR_7	Texture_SumAverage_Desmin_20_02.cell	20
					SYN_VAR_7	Texture_SumAverage_Desmin_3_00.cell	20
					SYN_VAR_7	Texture_SumAverage_Desmin_3_01.cell	20
					SYN_VAR_7	Texture_SumAverage_Desmin_3_02.cell	20
					SYN_VAR_7	Texture_SumAverage_Desmin_3_03.cell	20
					SYN_VAR_7	Granularity_12_GFP.nucl	20
					SYN_VAR_7	Granularity_13_GFP.nucl	20
					SYN_VAR_7	Granularity_14_GFP.nucl	20
					SYN_VAR_7	Granularity_16_GFP.nucl	20
					SYN_VAR_7	Granularity_17_GFP.nucl	20
					SYN_VAR_7	Intensity_MADIntensity_Desmin.nucl	20
					SYN_VAR_7	Intensity_MeanIntensity_Desmin.nucl	20
					SYN_VAR_7	Intensity_UpperQuartileIntensity_Desmin.nucl	20
					SYN_VAR_7	RadialDistribution_ZernikeMagnitude_Desmin_0_0.nucl	20
					SYN_VAR_7	RadialDistribution_ZernikeMagnitude_Desmin_2_2.nucl	20
					SYN_VAR_7	RadialDistribution_ZernikeMagnitude_Desmin_4_2.nucl	20
					SYN_VAR_7	RadialDistribution_ZernikeMagnitude_Desmin_4_4.nucl	20
					SYN_VAR_7	RadialDistribution_ZernikeMagnitude_Desmin_5_1.nucl	20
					SYN_VAR_7	RadialDistribution_ZernikeMagnitude_Desmin_5_5.nucl	20
					SYN_VAR_7	RadialDistribution_ZernikeMagnitude_Desmin_6_2.nucl	20
					SYN_VAR_7	RadialDistribution_ZernikeMagnitude_Desmin_6_6.nucl	20
					SYN_VAR_7	RadialDistribution_ZernikeMagnitude_Desmin_7_1.nucl	20
					SYN_VAR_7	RadialDistribution_ZernikeMagnitude_Desmin_7_3.nucl	20
					SYN_VAR_7	RadialDistribution_ZernikeMagnitude_Desmin_7_5.nucl	20
					SYN_VAR_7	RadialDistribution_ZernikeMagnitude_Desmin_7_7.nucl	20
					SYN_VAR_7	RadialDistribution_ZernikeMagnitude_Desmin_8_2.nucl	20
					SYN_VAR_7	RadialDistribution_ZernikeMagnitude_Desmin_8_4.nucl	20
					SYN_VAR_7	RadialDistribution_ZernikeMagnitude_Desmin_8_6.nucl	20
					SYN_VAR_7	RadialDistribution_ZernikeMagnitude_Desmin_8_8.nucl	20
					SYN_VAR_7	RadialDistribution_ZernikeMagnitude_Desmin_9_1.nucl	20
					SYN_VAR_7	RadialDistribution_ZernikeMagnitude_Desmin_9_3.nucl	20
					SYN_VAR_7	RadialDistribution_ZernikeMagnitude_Desmin_9_5.nucl	20
					SYN_VAR_7	RadialDistribution_ZernikeMagnitude_Desmin_9_9.nucl	20
					SYN_VAR_8	AreaShape_Zernike_8_0.cell	20
					SYN_VAR_8	Granularity_17_Desmin.cell	20
					SYN_VAR_8	Granularity_19_Desmin.cell	20
					SYN_VAR_8	Granularity_20_Desmin.cell	20
					SYN_VAR_8	RadialDistribution_FracAtD_GFP_3of3.cell	20
					SYN_VAR_8	RadialDistribution_RadialCV_Desmin_1of3.cell	20
					SYN_VAR_8	Texture_Entropy_Desmin_10_00.cell	20
					SYN_VAR_8	Texture_Entropy_Desmin_10_01.cell	20
					SYN_VAR_8	Texture_Entropy_Desmin_10_02.cell	20
					SYN_VAR_8	Texture_Entropy_Desmin_10_03.cell	20
					SYN_VAR_8	Texture_Entropy_Desmin_3_00.cell	20
					SYN_VAR_8	Texture_Entropy_Desmin_3_01.cell	20
					SYN_VAR_8	Texture_Entropy_Desmin_3_02.cell	20
					SYN_VAR_8	Texture_Entropy_Desmin_3_03.cell	20
					SYN_VAR_8	RadialDistribution_FracAtD_GFP_1of3.nucl	20
					SYN_VAR_9	Granularity_10_Desmin.cell	20
					SYN_VAR_9	Granularity_4_Desmin.cell	20
					SYN_VAR_9	Granularity_5_Desmin.cell	20
					SYN_VAR_9	Granularity_6_Desmin.cell	20
					SYN_VAR_9	Granularity_7_Desmin.cell	20
					SYN_VAR_9	Granularity_8_Desmin.cell	20
					SYN_VAR_9	Granularity_9_Desmin.cell	20
					SYN_VAR_9	Intensity_MaxIntensity_Desmin.cell	20
					SYN_VAR_9	Intensity_StdIntensity_Desmin.cell	20
					SYN_VAR_9	Texture_Contrast_Desmin_10_00.cell	20
					SYN_VAR_9	Texture_Contrast_Desmin_10_01.cell	20
					SYN_VAR_9	Texture_Contrast_Desmin_10_02.cell	20
					SYN_VAR_9	Texture_Contrast_Desmin_10_03.cell	20
					SYN_VAR_9	Texture_Contrast_Desmin_20_00.cell	20
					SYN_VAR_9	Texture_Contrast_Desmin_20_02.cell	20
					SYN_VAR_9	Texture_Contrast_Desmin_3_00.cell	20
					SYN_VAR_9	Texture_Contrast_Desmin_3_01.cell	20
					SYN_VAR_9	Texture_Contrast_Desmin_3_02.cell	20
					SYN_VAR_9	Texture_Contrast_Desmin_3_03.cell	20
					SYN_VAR_9	Texture_DifferenceEntropy_Desmin_10_00.cell	20
					SYN_VAR_9	Texture_DifferenceEntropy_Desmin_10_01.cell	20
					SYN_VAR_9	Texture_DifferenceEntropy_Desmin_10_02.cell	20
					SYN_VAR_9	Texture_DifferenceEntropy_Desmin_10_03.cell	20
					SYN_VAR_9	Texture_DifferenceEntropy_Desmin_3_01.cell	20
					SYN_VAR_9	Texture_InfoMeas2_Desmin_10_00.cell	20
					SYN_VAR_9	Texture_InfoMeas2_Desmin_10_01.cell	20
					SYN_VAR_9	Texture_InfoMeas2_Desmin_10_02.cell	20
					SYN_VAR_9	Texture_InfoMeas2_Desmin_10_03.cell	20
					SYN_VAR_9	Texture_InfoMeas2_Desmin_20_00.cell	20
					SYN_VAR_9	Texture_InfoMeas2_Desmin_20_01.cell	20
					SYN_VAR_9	Texture_InfoMeas2_Desmin_20_02.cell	20
					SYN_VAR_9	Texture_InfoMeas2_Desmin_20_03.cell	20
					SYN_VAR_9	Texture_InfoMeas2_Desmin_3_00.cell	20
					SYN_VAR_9	Texture_InfoMeas2_Desmin_3_01.cell	20
					SYN_VAR_9	Texture_InfoMeas2_Desmin_3_02.cell	20
					SYN_VAR_9	Texture_InfoMeas2_Desmin_3_03.cell	20
					SYN_VAR_9	Texture_SumVariance_Desmin_10_00.cell	20
					SYN_VAR_9	Texture_SumVariance_Desmin_10_01.cell	20
					SYN_VAR_9	Texture_SumVariance_Desmin_10_02.cell	20
					SYN_VAR_9	Texture_SumVariance_Desmin_10_03.cell	20
					SYN_VAR_9	Texture_SumVariance_Desmin_20_00.cell	20
					SYN_VAR_9	Texture_SumVariance_Desmin_20_02.cell	20
					SYN_VAR_9	Texture_SumVariance_Desmin_3_00.cell	20
					SYN_VAR_9	Texture_SumVariance_Desmin_3_01.cell	20
					SYN_VAR_9	Texture_SumVariance_Desmin_3_02.cell	20
					SYN_VAR_9	Texture_SumVariance_Desmin_3_03.cell	20
					SYN_VAR_9	Texture_Variance_Desmin_10_00.cell	20
					SYN_VAR_9	Texture_Variance_Desmin_10_01.cell	20
					SYN_VAR_9	Texture_Variance_Desmin_10_02.cell	20
					SYN_VAR_9	Texture_Variance_Desmin_10_03.cell	20
					SYN_VAR_9	Texture_Variance_Desmin_20_00.cell	20
					SYN_VAR_9	Texture_Variance_Desmin_20_02.cell	20
					SYN_VAR_9	Texture_Variance_Desmin_3_00.cell	20
					SYN_VAR_9	Texture_Variance_Desmin_3_01.cell	20
					SYN_VAR_9	Texture_Variance_Desmin_3_02.cell	20
					SYN_VAR_9	Texture_Variance_Desmin_3_03.cell	20
					SYN_VAR_9	Intensity_MaxIntensityEdge_Desmin.nucl	20
					SYN_VAR_9	Intensity_MaxIntensity_Desmin.nucl	20
					SYN_VAR_9	Intensity_StdIntensityEdge_Desmin.nucl	20
					SYN_VAR_9	Intensity_StdIntensity_Desmin.nucl	20
					SYN_VAR_9	RadialDistribution_ZernikeMagnitude_Desmin_1_1.nucl	20
					SYN_VAR_9	RadialDistribution_ZernikeMagnitude_Desmin_2_0.nucl	20
					SYN_VAR_9	RadialDistribution_ZernikeMagnitude_Desmin_3_1.nucl	20
					SYN_VAR_9	RadialDistribution_ZernikeMagnitude_Desmin_3_3.nucl	20
					SYN_VAR_9	RadialDistribution_ZernikeMagnitude_Desmin_5_3.nucl	20
					SYN_VAR_10	Granularity_10_GFP.cell	20
					SYN_VAR_10	Granularity_11_GFP.cell	20
					SYN_VAR_10	Granularity_12_GFP.cell	20
					SYN_VAR_10	Granularity_2_GFP.cell	20
					SYN_VAR_10	Granularity_3_GFP.cell	20
					SYN_VAR_10	Granularity_4_GFP.cell	20
					SYN_VAR_10	Granularity_5_GFP.cell	20
					SYN_VAR_10	Granularity_6_GFP.cell	20
					SYN_VAR_10	Granularity_7_GFP.cell	20
					SYN_VAR_10	Granularity_8_GFP.cell	20
					SYN_VAR_10	Granularity_9_GFP.cell	20
					SYN_VAR_10	Intensity_MaxIntensityEdge_DNA.cell	20
					SYN_VAR_10	RadialDistribution_MeanFrac_GFP_1of3.cell	20
					SYN_VAR_10	RadialDistribution_RadialCV_GFP_2of3.cell	20
					SYN_VAR_10	RadialDistribution_ZernikePhase_GFP_7_5.cell	20
					SYN_VAR_10	AreaShape_Zernike_8_4.nucl	20
					SYN_VAR_10	Granularity_10_GFP.nucl	20
					SYN_VAR_10	Granularity_11_GFP.nucl	20
					SYN_VAR_10	Granularity_2_GFP.nucl	20
					SYN_VAR_10	Granularity_3_GFP.nucl	20
					SYN_VAR_10	Granularity_4_GFP.nucl	20
					SYN_VAR_10	Granularity_5_GFP.nucl	20
					SYN_VAR_10	Granularity_6_GFP.nucl	20
					SYN_VAR_10	Granularity_7_GFP.nucl	20
					SYN_VAR_10	Granularity_8_GFP.nucl	20
					SYN_VAR_10	Granularity_9_GFP.nucl	20
					SYN_VAR_10	Intensity_MassDisplacement_GFP.nucl	20
					SYN_VAR_10	RadialDistribution_RadialCV_GFP_1of3.nucl	20
					SYN_VAR_10	RadialDistribution_RadialCV_GFP_2of3.nucl	20
					SYN_VAR_10	RadialDistribution_RadialCV_GFP_3of3.nucl	20
					SYN_VAR_10	RadialDistribution_ZernikePhase_DNA_7_1.nucl	20
					SYN_VAR_10	Texture_AngularSecondMoment_DNA_10_01.nucl	20
					SYN_VAR_10	Texture_AngularSecondMoment_DNA_10_03.nucl	20
					SYN_VAR_11	Granularity_1_Desmin.cell	20
					SYN_VAR_11	RadialDistribution_ZernikePhase_GFP_2_2.cell	20
					SYN_VAR_11	Texture_Correlation_GFP_10_00.cell	20
					SYN_VAR_11	Texture_Correlation_GFP_10_01.cell	20
					SYN_VAR_11	Texture_Correlation_GFP_10_02.cell	20
					SYN_VAR_11	Texture_Correlation_GFP_10_03.cell	20
					SYN_VAR_11	Texture_DifferenceVariance_Desmin_10_01.cell	20
					SYN_VAR_11	Texture_DifferenceVariance_Desmin_20_00.cell	20
					SYN_VAR_11	Texture_DifferenceVariance_Desmin_20_02.cell	20
					SYN_VAR_11	Texture_InfoMeas1_Desmin_10_00.cell	20
					SYN_VAR_11	Texture_InfoMeas1_Desmin_10_01.cell	20
					SYN_VAR_11	Texture_InfoMeas1_Desmin_10_02.cell	20
					SYN_VAR_11	Texture_InfoMeas1_Desmin_10_03.cell	20
					SYN_VAR_11	Texture_InfoMeas1_Desmin_20_00.cell	20
					SYN_VAR_11	Texture_InfoMeas1_Desmin_20_01.cell	20
					SYN_VAR_11	Texture_InfoMeas1_Desmin_20_02.cell	20
					SYN_VAR_11	Texture_InfoMeas1_Desmin_20_03.cell	20
					SYN_VAR_11	Texture_InfoMeas1_Desmin_3_00.cell	20
					SYN_VAR_11	Texture_InfoMeas1_Desmin_3_01.cell	20
					SYN_VAR_11	Texture_InfoMeas1_Desmin_3_02.cell	20
					SYN_VAR_11	Texture_InfoMeas1_Desmin_3_03.cell	20
					SYN_VAR_11	Texture_InverseDifferenceMoment_Desmin_20_00.cell	20
					SYN_VAR_11	Texture_InverseDifferenceMoment_Desmin_20_01.cell	20
					SYN_VAR_11	Texture_InverseDifferenceMoment_Desmin_20_02.cell	20
					SYN_VAR_11	Texture_InverseDifferenceMoment_Desmin_20_03.cell	20
					SYN_VAR_11	AreaShape_Zernike_8_2.nucl	20
					SYN_VAR_11	RadialDistribution_ZernikePhase_Desmin_2_2.nucl	20
					SYN_VAR_11	RadialDistribution_ZernikePhase_Desmin_4_2.nucl	20
					SYN_VAR_11	RadialDistribution_ZernikePhase_GFP_2_2.nucl	20
					SYN_VAR_12	Granularity_1_GFP.cell	20
					SYN_VAR_12	Intensity_IntegratedIntensityEdge_GFP.cell	20
					SYN_VAR_12	Intensity_IntegratedIntensity_GFP.cell	20
					SYN_VAR_12	Intensity_MassDisplacement_Desmin.cell	20
					SYN_VAR_12	RadialDistribution_MeanFrac_GFP_3of3.cell	20
					SYN_VAR_12	Texture_Correlation_Desmin_10_00.cell	20
					SYN_VAR_12	Texture_Correlation_Desmin_10_01.cell	20
					SYN_VAR_12	Texture_Correlation_Desmin_10_02.cell	20
					SYN_VAR_12	Texture_Correlation_Desmin_10_03.cell	20
					SYN_VAR_12	AreaShape_Area.nucl	20
					SYN_VAR_12	AreaShape_MajorAxisLength.nucl	20
					SYN_VAR_12	AreaShape_MaxFeretDiameter.nucl	20
					SYN_VAR_12	AreaShape_MaximumRadius.nucl	20
					SYN_VAR_12	AreaShape_MeanRadius.nucl	20
					SYN_VAR_12	AreaShape_MedianRadius.nucl	20
					SYN_VAR_12	AreaShape_MinFeretDiameter.nucl	20
					SYN_VAR_12	AreaShape_MinorAxisLength.nucl	20
					SYN_VAR_12	AreaShape_Perimeter.nucl	20
					SYN_VAR_12	Granularity_1_GFP.nucl	20
					SYN_VAR_12	Intensity_IntegratedIntensity_GFP.nucl	20
					SYN_VAR_12	Texture_Correlation_GFP_10_01.nucl	20
					SYN_VAR_12	Texture_Correlation_GFP_10_03.nucl	20
					SYN_VAR_12	Granularity_10_DNA.nucl	20
					SYN_VAR_12	Granularity_11_DNA.nucl	20
					SYN_VAR_12	Granularity_12_DNA.nucl	20
					SYN_VAR_12	Granularity_9_DNA.nucl	20
					SYN_VAR_13	Granularity_23_Desmin.cell	20
					SYN_VAR_13	Granularity_24_Desmin.cell	20
					SYN_VAR_13	Granularity_27_Desmin.cell	20
					SYN_VAR_13	Granularity_28_Desmin.cell	20
					SYN_VAR_14	Intensity_IntegratedIntensityEdge_DNA.cell	20
					SYN_VAR_14	Intensity_IntegratedIntensity_DNA.cell	20
					SYN_VAR_14	RadialDistribution_FracAtD_DNA_3of3.cell	20
					SYN_VAR_14	RadialDistribution_MeanFrac_DNA_3of3.cell	20
					SYN_VAR_14	RadialDistribution_FracAtD_DNA_3of3.nucl	20
					SYN_VAR_14	RadialDistribution_MeanFrac_DNA_3of3.nucl	20
					SYN_VAR_14	Granularity_1_DNA.nucl	20
					SYN_VAR_14	Texture_DifferenceVariance_DNA_10_00.nucl	20
					SYN_VAR_14	Texture_DifferenceVariance_DNA_10_01.nucl	20
					SYN_VAR_14	Texture_DifferenceVariance_DNA_10_02.nucl	20
					SYN_VAR_14	Texture_DifferenceVariance_DNA_10_03.nucl	20
					SYN_VAR_14	Texture_DifferenceVariance_DNA_3_00.nucl	20
					SYN_VAR_14	Texture_DifferenceVariance_DNA_3_01.nucl	20
					SYN_VAR_14	Texture_DifferenceVariance_DNA_3_02.nucl	20
					SYN_VAR_14	Texture_DifferenceVariance_DNA_3_03.nucl	20
					SYN_VAR_14	Texture_InfoMeas1_DNA_10_00.nucl	20
					SYN_VAR_14	Texture_InfoMeas1_DNA_10_01.nucl	20
					SYN_VAR_14	Texture_InfoMeas1_DNA_10_02.nucl	20
					SYN_VAR_14	Texture_InfoMeas1_DNA_10_03.nucl	20
					SYN_VAR_14	Texture_InfoMeas1_DNA_3_00.nucl	20
					SYN_VAR_14	Texture_InfoMeas1_DNA_3_01.nucl	20
					SYN_VAR_14	Texture_InfoMeas1_DNA_3_02.nucl	20
					SYN_VAR_14	Texture_InfoMeas1_DNA_3_03.nucl	20
					SYN_VAR_14	Texture_InverseDifferenceMoment_DNA_10_00.nucl	20
					SYN_VAR_14	Texture_InverseDifferenceMoment_DNA_10_01.nucl	20
					SYN_VAR_14	Texture_InverseDifferenceMoment_DNA_10_02.nucl	20
					SYN_VAR_14	Texture_InverseDifferenceMoment_DNA_10_03.nucl	20
					SYN_VAR_14	Texture_InverseDifferenceMoment_DNA_3_00.nucl	20
					SYN_VAR_14	Texture_InverseDifferenceMoment_DNA_3_01.nucl	20
					SYN_VAR_14	Texture_InverseDifferenceMoment_DNA_3_02.nucl	20
					SYN_VAR_14	Texture_InverseDifferenceMoment_DNA_3_03.nucl	20
					SYN_VAR_15	Intensity_LowerQuartileIntensity_DNA.cell	20
					SYN_VAR_15	Intensity_MADIntensity_DNA.cell	20
					SYN_VAR_15	Intensity_MaxIntensity_DNA.cell	20
					SYN_VAR_15	Intensity_MeanIntensityEdge_DNA.cell	20
					SYN_VAR_15	Intensity_MeanIntensity_DNA.cell	20
					SYN_VAR_15	Intensity_MedianIntensity_DNA.cell	20
					SYN_VAR_15	Intensity_MinIntensityEdge_DNA.cell	20
					SYN_VAR_15	Intensity_MinIntensity_DNA.cell	20
					SYN_VAR_15	Intensity_StdIntensity_DNA.cell	20
					SYN_VAR_15	Intensity_UpperQuartileIntensity_DNA.cell	20
					SYN_VAR_15	RadialDistribution_ZernikeMagnitude_DNA_0_0.cell	20
					SYN_VAR_15	RadialDistribution_ZernikeMagnitude_DNA_1_1.cell	20
					SYN_VAR_15	RadialDistribution_ZernikeMagnitude_DNA_2_2.cell	20
					SYN_VAR_15	RadialDistribution_ZernikeMagnitude_DNA_3_3.cell	20
					SYN_VAR_15	RadialDistribution_ZernikeMagnitude_DNA_4_2.cell	20
					SYN_VAR_15	RadialDistribution_ZernikeMagnitude_DNA_5_3.cell	20
					SYN_VAR_15	RadialDistribution_ZernikeMagnitude_DNA_5_5.cell	20
					SYN_VAR_15	Intensity_MaxIntensity_DNA.nucl	20
					SYN_VAR_15	Intensity_MeanIntensity_DNA.nucl	20
					SYN_VAR_15	Intensity_MedianIntensity_DNA.nucl	20
					SYN_VAR_15	Intensity_UpperQuartileIntensity_DNA.nucl	20
					SYN_VAR_15	RadialDistribution_FracAtD_Desmin_1of3.nucl	20
					SYN_VAR_15	RadialDistribution_ZernikeMagnitude_DNA_0_0.nucl	20
					SYN_VAR_15	RadialDistribution_ZernikeMagnitude_DNA_1_1.nucl	20
					SYN_VAR_15	RadialDistribution_ZernikeMagnitude_DNA_2_0.nucl	20
					SYN_VAR_15	RadialDistribution_ZernikeMagnitude_DNA_2_2.nucl	20
					SYN_VAR_15	RadialDistribution_ZernikeMagnitude_DNA_3_1.nucl	20
					SYN_VAR_15	RadialDistribution_ZernikeMagnitude_DNA_3_3.nucl	20
					SYN_VAR_15	RadialDistribution_ZernikeMagnitude_DNA_4_2.nucl	20
					SYN_VAR_15	RadialDistribution_ZernikeMagnitude_DNA_4_4.nucl	20
					SYN_VAR_15	RadialDistribution_ZernikeMagnitude_DNA_5_1.nucl	20
					SYN_VAR_15	RadialDistribution_ZernikeMagnitude_DNA_5_3.nucl	20
					SYN_VAR_15	RadialDistribution_ZernikeMagnitude_DNA_5_5.nucl	20
					SYN_VAR_15	RadialDistribution_ZernikeMagnitude_DNA_6_0.nucl	20
					SYN_VAR_15	RadialDistribution_ZernikeMagnitude_DNA_6_6.nucl	20
					SYN_VAR_15	RadialDistribution_ZernikeMagnitude_DNA_7_1.nucl	20
					SYN_VAR_15	RadialDistribution_ZernikeMagnitude_DNA_7_3.nucl	20
					SYN_VAR_15	RadialDistribution_ZernikeMagnitude_DNA_7_5.nucl	20
					SYN_VAR_15	RadialDistribution_ZernikeMagnitude_DNA_7_7.nucl	20
					SYN_VAR_15	RadialDistribution_ZernikeMagnitude_DNA_8_4.nucl	20
					SYN_VAR_15	RadialDistribution_ZernikeMagnitude_DNA_8_8.nucl	20
					SYN_VAR_15	RadialDistribution_ZernikeMagnitude_DNA_9_1.nucl	20
					SYN_VAR_15	RadialDistribution_ZernikeMagnitude_DNA_9_3.nucl	20
					SYN_VAR_15	RadialDistribution_ZernikeMagnitude_DNA_9_5.nucl	20
					SYN_VAR_15	RadialDistribution_ZernikeMagnitude_DNA_9_7.nucl	20
					SYN_VAR_15	RadialDistribution_ZernikeMagnitude_DNA_9_9.nucl	20
					SYN_VAR_15	Texture_SumAverage_DNA_10_00.nucl	20
					SYN_VAR_15	Texture_SumAverage_DNA_10_01.nucl	20
					SYN_VAR_15	Texture_SumAverage_DNA_10_02.nucl	20
					SYN_VAR_15	Texture_SumAverage_DNA_10_03.nucl	20
					SYN_VAR_15	Texture_SumAverage_DNA_3_00.nucl	20
					SYN_VAR_15	Texture_SumAverage_DNA_3_01.nucl	20
					SYN_VAR_15	Texture_SumAverage_DNA_3_02.nucl	20
					SYN_VAR_15	Texture_SumAverage_DNA_3_03.nucl	20
					SYN_VAR_16	Intensity_LowerQuartileIntensity_GFP.cell	20
					SYN_VAR_16	Intensity_MeanIntensityEdge_GFP.cell	20
					SYN_VAR_16	Intensity_MinIntensity_GFP.cell	20
					SYN_VAR_16	RadialDistribution_FracAtD_DNA_1of3.cell	20
					SYN_VAR_16	RadialDistribution_MeanFrac_DNA_1of3.cell	20
					SYN_VAR_16	RadialDistribution_MeanFrac_DNA_2of3.cell	20
					SYN_VAR_16	RadialDistribution_ZernikeMagnitude_GFP_1_1.cell	20
					SYN_VAR_16	RadialDistribution_ZernikeMagnitude_GFP_2_0.cell	20
					SYN_VAR_16	RadialDistribution_ZernikeMagnitude_GFP_3_3.cell	20
					SYN_VAR_16	RadialDistribution_ZernikeMagnitude_GFP_5_5.cell	20
					SYN_VAR_16	RadialDistribution_ZernikeMagnitude_GFP_7_7.cell	20
					SYN_VAR_16	RadialDistribution_ZernikeMagnitude_GFP_9_9.cell	20
					SYN_VAR_16	Intensity_MassDisplacement_DNA.nucl	20
					SYN_VAR_16	Intensity_MinIntensityEdge_GFP.nucl	20
					SYN_VAR_16	Intensity_MinIntensity_GFP.nucl	20
					SYN_VAR_16	RadialDistribution_ZernikeMagnitude_GFP_6_0.nucl	20
					SYN_VAR_16	RadialDistribution_ZernikeMagnitude_GFP_6_4.nucl	20
					SYN_VAR_16	RadialDistribution_ZernikeMagnitude_GFP_8_0.nucl	20
					SYN_VAR_16	RadialDistribution_ZernikeMagnitude_GFP_8_2.nucl	20
					SYN_VAR_17	Intensity_MassDisplacement_DNA.cell	20
					SYN_VAR_17	RadialDistribution_RadialCV_DNA_3of3.cell	20
					SYN_VAR_17	RadialDistribution_FracAtD_DNA_1of3.nucl	20
					SYN_VAR_17	RadialDistribution_FracAtD_DNA_2of3.nucl	20
					SYN_VAR_17	RadialDistribution_MeanFrac_DNA_1of3.nucl	20
					SYN_VAR_17	RadialDistribution_MeanFrac_DNA_2of3.nucl	20
					SYN_VAR_17	RadialDistribution_RadialCV_DNA_2of3.nucl	20
					SYN_VAR_17	RadialDistribution_RadialCV_DNA_3of3.nucl	20
					SYN_VAR_17	Granularity_3_DNA.nucl	20
					SYN_VAR_17	Granularity_4_DNA.nucl	20
					SYN_VAR_17	Granularity_5_DNA.nucl	20
					SYN_VAR_17	Granularity_6_DNA.nucl	20
					SYN_VAR_18	Intensity_MaxIntensityEdge_GFP.cell	20
					SYN_VAR_18	Intensity_MaxIntensity_GFP.cell	20
					SYN_VAR_18	Intensity_StdIntensityEdge_GFP.cell	20
					SYN_VAR_18	AreaShape_Zernike_1_1.nucl	20
					SYN_VAR_18	AreaShape_Zernike_3_1.nucl	20
					SYN_VAR_18	AreaShape_Zernike_3_3.nucl	20
					SYN_VAR_18	AreaShape_Zernike_4_4.nucl	20
					SYN_VAR_18	AreaShape_Zernike_5_3.nucl	20
					SYN_VAR_18	AreaShape_Zernike_5_5.nucl	20
					SYN_VAR_18	AreaShape_Zernike_6_6.nucl	20
					SYN_VAR_18	AreaShape_Zernike_7_1.nucl	20
					SYN_VAR_18	AreaShape_Zernike_7_3.nucl	20
					SYN_VAR_18	AreaShape_Zernike_7_5.nucl	20
					SYN_VAR_18	AreaShape_Zernike_7_7.nucl	20
					SYN_VAR_18	AreaShape_Zernike_8_8.nucl	20
					SYN_VAR_18	AreaShape_Zernike_9_1.nucl	20
					SYN_VAR_18	AreaShape_Zernike_9_3.nucl	20
					SYN_VAR_18	AreaShape_Zernike_9_5.nucl	20
					SYN_VAR_18	AreaShape_Zernike_9_7.nucl	20
					SYN_VAR_18	AreaShape_Zernike_9_9.nucl	20
					SYN_VAR_18	RadialDistribution_ZernikeMagnitude_GFP_1_1.nucl	20
					SYN_VAR_18	RadialDistribution_ZernikeMagnitude_GFP_2_0.nucl	20
					SYN_VAR_18	RadialDistribution_ZernikeMagnitude_GFP_2_2.nucl	20
					SYN_VAR_18	RadialDistribution_ZernikeMagnitude_GFP_3_1.nucl	20
					SYN_VAR_18	RadialDistribution_ZernikeMagnitude_GFP_3_3.nucl	20
					SYN_VAR_18	RadialDistribution_ZernikeMagnitude_GFP_4_4.nucl	20
					SYN_VAR_18	RadialDistribution_ZernikeMagnitude_GFP_5_1.nucl	20
					SYN_VAR_18	RadialDistribution_ZernikeMagnitude_GFP_5_3.nucl	20
					SYN_VAR_18	RadialDistribution_ZernikeMagnitude_GFP_5_5.nucl	20
					SYN_VAR_18	RadialDistribution_ZernikeMagnitude_GFP_6_2.nucl	20
					SYN_VAR_18	RadialDistribution_ZernikeMagnitude_GFP_6_6.nucl	20
					SYN_VAR_18	RadialDistribution_ZernikeMagnitude_GFP_7_1.nucl	20
					SYN_VAR_18	RadialDistribution_ZernikeMagnitude_GFP_7_3.nucl	20
					SYN_VAR_18	RadialDistribution_ZernikeMagnitude_GFP_7_5.nucl	20
					SYN_VAR_18	RadialDistribution_ZernikeMagnitude_GFP_7_7.nucl	20
					SYN_VAR_18	RadialDistribution_ZernikeMagnitude_GFP_8_4.nucl	20
					SYN_VAR_18	RadialDistribution_ZernikeMagnitude_GFP_8_6.nucl	20
					SYN_VAR_18	RadialDistribution_ZernikeMagnitude_GFP_8_8.nucl	20
					SYN_VAR_18	RadialDistribution_ZernikeMagnitude_GFP_9_1.nucl	20
					SYN_VAR_18	RadialDistribution_ZernikeMagnitude_GFP_9_3.nucl	20
					SYN_VAR_18	RadialDistribution_ZernikeMagnitude_GFP_9_5.nucl	20
					SYN_VAR_18	RadialDistribution_ZernikeMagnitude_GFP_9_7.nucl	20
					SYN_VAR_18	RadialDistribution_ZernikeMagnitude_GFP_9_9.nucl	20
					SYN_VAR_18	Texture_Contrast_GFP_3_00.nucl	20
					SYN_VAR_18	Texture_Contrast_GFP_3_02.nucl	20
					SYN_VAR_19	Intensity_MeanIntensity_GFP.cell	20
					SYN_VAR_19	Intensity_MedianIntensity_GFP.cell	20
					SYN_VAR_19	Intensity_UpperQuartileIntensity_GFP.cell	20
					SYN_VAR_19	RadialDistribution_ZernikeMagnitude_GFP_0_0.cell	20
					SYN_VAR_19	RadialDistribution_ZernikeMagnitude_GFP_2_2.cell	20
					SYN_VAR_19	Texture_SumAverage_GFP_10_00.cell	20
					SYN_VAR_19	Texture_SumAverage_GFP_10_01.cell	20
					SYN_VAR_19	Texture_SumAverage_GFP_10_02.cell	20
					SYN_VAR_19	Texture_SumAverage_GFP_10_03.cell	20
					SYN_VAR_19	Texture_SumAverage_GFP_20_00.cell	20
					SYN_VAR_19	Texture_SumAverage_GFP_20_01.cell	20
					SYN_VAR_19	Texture_SumAverage_GFP_20_02.cell	20
					SYN_VAR_19	Texture_SumAverage_GFP_20_03.cell	20
					SYN_VAR_19	Texture_SumAverage_GFP_3_00.cell	20
					SYN_VAR_19	Texture_SumAverage_GFP_3_01.cell	20
					SYN_VAR_19	Texture_SumAverage_GFP_3_02.cell	20
					SYN_VAR_19	Texture_SumAverage_GFP_3_03.cell	20
					SYN_VAR_19	Intensity_LowerQuartileIntensity_GFP.nucl	20
					SYN_VAR_19	Intensity_MaxIntensityEdge_GFP.nucl	20
					SYN_VAR_19	Intensity_MaxIntensity_GFP.nucl	20
					SYN_VAR_19	Intensity_MeanIntensityEdge_GFP.nucl	20
					SYN_VAR_19	Intensity_MeanIntensity_GFP.nucl	20
					SYN_VAR_19	Intensity_MedianIntensity_GFP.nucl	20
					SYN_VAR_19	Intensity_UpperQuartileIntensity_GFP.nucl	20
					SYN_VAR_19	RadialDistribution_ZernikeMagnitude_GFP_0_0.nucl	20
					SYN_VAR_19	RadialDistribution_ZernikeMagnitude_GFP_4_2.nucl	20
					SYN_VAR_19	Texture_SumAverage_GFP_10_00.nucl	20
					SYN_VAR_19	Texture_SumAverage_GFP_10_01.nucl	20
					SYN_VAR_19	Texture_SumAverage_GFP_10_02.nucl	20
					SYN_VAR_19	Texture_SumAverage_GFP_10_03.nucl	20
					SYN_VAR_19	Texture_SumAverage_GFP_3_00.nucl	20
					SYN_VAR_19	Texture_SumAverage_GFP_3_01.nucl	20
					SYN_VAR_19	Texture_SumAverage_GFP_3_02.nucl	20
					SYN_VAR_19	Texture_SumAverage_GFP_3_03.nucl	20
					SYN_VAR_20	Intensity_StdIntensityEdge_DNA.cell	20
					SYN_VAR_20	Intensity_StdIntensity_GFP.cell	20
					SYN_VAR_20	Texture_Contrast_GFP_10_00.cell	20
					SYN_VAR_20	Texture_Contrast_GFP_10_01.cell	20
					SYN_VAR_20	Texture_Contrast_GFP_10_02.cell	20
					SYN_VAR_20	Texture_Contrast_GFP_10_03.cell	20
					SYN_VAR_20	Texture_Contrast_GFP_20_00.cell	20
					SYN_VAR_20	Texture_Contrast_GFP_20_01.cell	20
					SYN_VAR_20	Texture_Contrast_GFP_20_02.cell	20
					SYN_VAR_20	Texture_Contrast_GFP_20_03.cell	20
					SYN_VAR_20	Texture_Contrast_GFP_3_00.cell	20
					SYN_VAR_20	Texture_Contrast_GFP_3_01.cell	20
					SYN_VAR_20	Texture_Contrast_GFP_3_02.cell	20
					SYN_VAR_20	Texture_Contrast_GFP_3_03.cell	20
					SYN_VAR_20	Texture_InfoMeas2_GFP_10_00.cell	20
					SYN_VAR_20	Texture_InfoMeas2_GFP_10_01.cell	20
					SYN_VAR_20	Texture_InfoMeas2_GFP_10_02.cell	20
					SYN_VAR_20	Texture_InfoMeas2_GFP_10_03.cell	20
					SYN_VAR_20	Texture_InfoMeas2_GFP_20_00.cell	20
					SYN_VAR_20	Texture_InfoMeas2_GFP_20_01.cell	20
					SYN_VAR_20	Texture_InfoMeas2_GFP_20_02.cell	20
					SYN_VAR_20	Texture_InfoMeas2_GFP_20_03.cell	20
					SYN_VAR_20	Texture_SumVariance_GFP_10_00.cell	20
					SYN_VAR_20	Texture_SumVariance_GFP_10_01.cell	20
					SYN_VAR_20	Texture_SumVariance_GFP_10_02.cell	20
					SYN_VAR_20	Texture_SumVariance_GFP_10_03.cell	20
					SYN_VAR_20	Texture_SumVariance_GFP_20_00.cell	20
					SYN_VAR_20	Texture_SumVariance_GFP_20_02.cell	20
					SYN_VAR_20	Texture_SumVariance_GFP_3_00.cell	20
					SYN_VAR_20	Texture_SumVariance_GFP_3_01.cell	20
					SYN_VAR_20	Texture_SumVariance_GFP_3_02.cell	20
					SYN_VAR_20	Texture_SumVariance_GFP_3_03.cell	20
					SYN_VAR_20	Texture_Variance_GFP_10_00.cell	20
					SYN_VAR_20	Texture_Variance_GFP_10_01.cell	20
					SYN_VAR_20	Texture_Variance_GFP_10_02.cell	20
					SYN_VAR_20	Texture_Variance_GFP_10_03.cell	20
					SYN_VAR_20	Texture_Variance_GFP_20_00.cell	20
					SYN_VAR_20	Texture_Variance_GFP_20_01.cell	20
					SYN_VAR_20	Texture_Variance_GFP_20_02.cell	20
					SYN_VAR_20	Texture_Variance_GFP_20_03.cell	20
					SYN_VAR_20	Texture_Variance_GFP_3_00.cell	20
					SYN_VAR_20	Texture_Variance_GFP_3_01.cell	20
					SYN_VAR_20	Texture_Variance_GFP_3_02.cell	20
					SYN_VAR_20	Texture_Variance_GFP_3_03.cell	20
					SYN_VAR_20	Intensity_StdIntensityEdge_GFP.nucl	20
					SYN_VAR_20	Intensity_StdIntensity_GFP.nucl	20
					SYN_VAR_20	Texture_Contrast_GFP_10_00.nucl	20
					SYN_VAR_20	Texture_Contrast_GFP_10_01.nucl	20
					SYN_VAR_20	Texture_Contrast_GFP_10_02.nucl	20
					SYN_VAR_20	Texture_Contrast_GFP_10_03.nucl	20
					SYN_VAR_20	Texture_Contrast_GFP_3_01.nucl	20
					SYN_VAR_20	Texture_Contrast_GFP_3_03.nucl	20
					SYN_VAR_20	Texture_InfoMeas2_GFP_10_00.nucl	20
					SYN_VAR_20	Texture_InfoMeas2_GFP_10_02.nucl	20
					SYN_VAR_20	Texture_SumVariance_GFP_10_00.nucl	20
					SYN_VAR_20	Texture_SumVariance_GFP_10_01.nucl	20
					SYN_VAR_20	Texture_SumVariance_GFP_10_02.nucl	20
					SYN_VAR_20	Texture_SumVariance_GFP_10_03.nucl	20
					SYN_VAR_20	Texture_SumVariance_GFP_3_00.nucl	20
					SYN_VAR_20	Texture_SumVariance_GFP_3_01.nucl	20
					SYN_VAR_20	Texture_SumVariance_GFP_3_02.nucl	20
					SYN_VAR_20	Texture_SumVariance_GFP_3_03.nucl	20
					SYN_VAR_20	Texture_Variance_GFP_10_00.nucl	20
					SYN_VAR_20	Texture_Variance_GFP_10_01.nucl	20
					SYN_VAR_20	Texture_Variance_GFP_10_02.nucl	20
					SYN_VAR_20	Texture_Variance_GFP_10_03.nucl	20
					SYN_VAR_20	Texture_Variance_GFP_3_00.nucl	20
					SYN_VAR_20	Texture_Variance_GFP_3_01.nucl	20
					SYN_VAR_20	Texture_Variance_GFP_3_02.nucl	20
					SYN_VAR_20	Texture_Variance_GFP_3_03.nucl	20
					SYN_VAR_21	RadialDistribution_FracAtD_Desmin_1of3.cell	20
					SYN_VAR_21	RadialDistribution_FracAtD_Desmin_2of3.cell	20
					SYN_VAR_21	RadialDistribution_MeanFrac_Desmin_1of3.cell	20
					SYN_VAR_21	RadialDistribution_MeanFrac_Desmin_2of3.cell	20
					SYN_VAR_21	RadialDistribution_RadialCV_Desmin_2of3.cell	20
					SYN_VAR_21	RadialDistribution_RadialCV_Desmin_3of3.cell	20
					SYN_VAR_21	AreaShape_Zernike_5_1.nucl	20
					SYN_VAR_21	Intensity_MassDisplacement_Desmin.nucl	20
					SYN_VAR_21	RadialDistribution_FracAtD_Desmin_2of3.nucl	20
					SYN_VAR_21	RadialDistribution_FracAtD_GFP_2of3.nucl	20
					SYN_VAR_21	RadialDistribution_MeanFrac_Desmin_1of3.nucl	20
					SYN_VAR_21	RadialDistribution_MeanFrac_Desmin_2of3.nucl	20
					SYN_VAR_21	RadialDistribution_MeanFrac_GFP_1of3.nucl	20
					SYN_VAR_21	RadialDistribution_MeanFrac_GFP_2of3.nucl	20
					SYN_VAR_21	RadialDistribution_RadialCV_Desmin_2of3.nucl	20
					SYN_VAR_21	RadialDistribution_RadialCV_Desmin_3of3.nucl	20
					SYN_VAR_21	RadialDistribution_ZernikePhase_Desmin_7_7.nucl	20
					SYN_VAR_21	RadialDistribution_ZernikePhase_GFP_7_7.nucl	20
					SYN_VAR_21	Texture_Correlation_DNA_3_00.nucl	20
					SYN_VAR_22	RadialDistribution_RadialCV_DNA_1of3.cell	20
					SYN_VAR_22	RadialDistribution_ZernikeMagnitude_GFP_3_1.cell	20
					SYN_VAR_22	RadialDistribution_ZernikeMagnitude_GFP_4_0.cell	20
					SYN_VAR_22	RadialDistribution_ZernikeMagnitude_GFP_6_0.cell	20
					SYN_VAR_22	RadialDistribution_ZernikeMagnitude_GFP_6_4.cell	20
					SYN_VAR_22	RadialDistribution_ZernikeMagnitude_GFP_6_6.cell	20
					SYN_VAR_22	RadialDistribution_ZernikeMagnitude_GFP_7_5.cell	20
					SYN_VAR_22	RadialDistribution_ZernikeMagnitude_GFP_8_0.cell	20
					SYN_VAR_22	RadialDistribution_ZernikeMagnitude_GFP_8_6.cell	20
					SYN_VAR_22	RadialDistribution_ZernikeMagnitude_GFP_8_8.cell	20
					SYN_VAR_22	RadialDistribution_ZernikeMagnitude_GFP_9_5.cell	20
					SYN_VAR_22	RadialDistribution_ZernikeMagnitude_GFP_9_7.cell	20
					SYN_VAR_22	Intensity_IntegratedIntensityEdge_Desmin.nucl	20
					SYN_VAR_22	Intensity_IntegratedIntensity_Desmin.nucl	20
					SYN_VAR_22	Granularity_7_DNA.nucl	20
					SYN_VAR_22	Granularity_8_DNA.nucl	20
					SYN_VAR_22	Texture_Entropy_DNA_10_01.nucl	20
					SYN_VAR_22	Texture_Entropy_DNA_10_03.nucl	20
					SYN_VAR_23	Texture_AngularSecondMoment_GFP_10_00.cell	20
					SYN_VAR_23	Texture_AngularSecondMoment_GFP_10_01.cell	20
					SYN_VAR_23	Texture_AngularSecondMoment_GFP_10_02.cell	20
					SYN_VAR_23	Texture_AngularSecondMoment_GFP_10_03.cell	20
					SYN_VAR_23	Texture_AngularSecondMoment_GFP_20_00.cell	20
					SYN_VAR_23	Texture_AngularSecondMoment_GFP_20_01.cell	20
					SYN_VAR_23	Texture_AngularSecondMoment_GFP_20_02.cell	20
					SYN_VAR_23	Texture_AngularSecondMoment_GFP_20_03.cell	20
					SYN_VAR_23	Texture_AngularSecondMoment_GFP_3_00.cell	20
					SYN_VAR_23	Texture_AngularSecondMoment_GFP_3_01.cell	20
					SYN_VAR_23	Texture_AngularSecondMoment_GFP_3_02.cell	20
					SYN_VAR_23	Texture_AngularSecondMoment_GFP_3_03.cell	20
					SYN_VAR_23	Texture_DifferenceVariance_GFP_10_00.cell	20
					SYN_VAR_23	Texture_DifferenceVariance_GFP_10_01.cell	20
					SYN_VAR_23	Texture_DifferenceVariance_GFP_10_02.cell	20
					SYN_VAR_23	Texture_DifferenceVariance_GFP_10_03.cell	20
					SYN_VAR_23	Texture_DifferenceVariance_GFP_20_00.cell	20
					SYN_VAR_23	Texture_DifferenceVariance_GFP_20_01.cell	20
					SYN_VAR_23	Texture_DifferenceVariance_GFP_20_02.cell	20
					SYN_VAR_23	Texture_DifferenceVariance_GFP_20_03.cell	20
					SYN_VAR_23	Texture_DifferenceVariance_GFP_3_00.cell	20
					SYN_VAR_23	Texture_DifferenceVariance_GFP_3_01.cell	20
					SYN_VAR_23	Texture_DifferenceVariance_GFP_3_02.cell	20
					SYN_VAR_23	Texture_DifferenceVariance_GFP_3_03.cell	20
					SYN_VAR_23	Texture_InverseDifferenceMoment_GFP_10_00.cell	20
					SYN_VAR_23	Texture_InverseDifferenceMoment_GFP_10_01.cell	20
					SYN_VAR_23	Texture_InverseDifferenceMoment_GFP_10_02.cell	20
					SYN_VAR_23	Texture_InverseDifferenceMoment_GFP_10_03.cell	20
					SYN_VAR_23	Texture_InverseDifferenceMoment_GFP_20_00.cell	20
					SYN_VAR_23	Texture_InverseDifferenceMoment_GFP_20_01.cell	20
					SYN_VAR_23	Texture_InverseDifferenceMoment_GFP_20_02.cell	20
					SYN_VAR_23	Texture_InverseDifferenceMoment_GFP_20_03.cell	20
					SYN_VAR_23	Texture_InverseDifferenceMoment_GFP_3_00.cell	20
					SYN_VAR_23	Texture_InverseDifferenceMoment_GFP_3_01.cell	20
					SYN_VAR_23	Texture_InverseDifferenceMoment_GFP_3_02.cell	20
					SYN_VAR_23	Texture_InverseDifferenceMoment_GFP_3_03.cell	20
					SYN_VAR_23	Texture_AngularSecondMoment_GFP_10_00.nucl	20
					SYN_VAR_23	Texture_AngularSecondMoment_GFP_10_01.nucl	20
					SYN_VAR_23	Texture_AngularSecondMoment_GFP_10_02.nucl	20
					SYN_VAR_23	Texture_AngularSecondMoment_GFP_10_03.nucl	20
					SYN_VAR_23	Texture_AngularSecondMoment_GFP_3_00.nucl	20
					SYN_VAR_23	Texture_AngularSecondMoment_GFP_3_01.nucl	20
					SYN_VAR_23	Texture_AngularSecondMoment_GFP_3_02.nucl	20
					SYN_VAR_23	Texture_AngularSecondMoment_GFP_3_03.nucl	20
					SYN_VAR_23	Texture_DifferenceVariance_GFP_10_00.nucl	20
					SYN_VAR_23	Texture_DifferenceVariance_GFP_10_01.nucl	20
					SYN_VAR_23	Texture_DifferenceVariance_GFP_10_02.nucl	20
					SYN_VAR_23	Texture_DifferenceVariance_GFP_10_03.nucl	20
					SYN_VAR_23	Texture_DifferenceVariance_GFP_3_00.nucl	20
					SYN_VAR_23	Texture_DifferenceVariance_GFP_3_01.nucl	20
					SYN_VAR_23	Texture_DifferenceVariance_GFP_3_02.nucl	20
					SYN_VAR_23	Texture_DifferenceVariance_GFP_3_03.nucl	20
					SYN_VAR_23	Texture_InverseDifferenceMoment_GFP_10_00.nucl	20
					SYN_VAR_23	Texture_InverseDifferenceMoment_GFP_10_01.nucl	20
					SYN_VAR_23	Texture_InverseDifferenceMoment_GFP_10_02.nucl	20
					SYN_VAR_23	Texture_InverseDifferenceMoment_GFP_10_03.nucl	20
					SYN_VAR_23	Texture_InverseDifferenceMoment_GFP_3_00.nucl	20
					SYN_VAR_23	Texture_InverseDifferenceMoment_GFP_3_01.nucl	20
					SYN_VAR_23	Texture_InverseDifferenceMoment_GFP_3_02.nucl	20
					SYN_VAR_23	Texture_InverseDifferenceMoment_GFP_3_03.nucl	20
					SYN_VAR_24	Intensity_MADIntensity_DNA.nucl	20
					SYN_VAR_24	Intensity_StdIntensity_DNA.nucl	20
					SYN_VAR_24	Texture_Contrast_DNA_10_00.nucl	20
					SYN_VAR_24	Texture_Contrast_DNA_10_01.nucl	20
					SYN_VAR_24	Texture_Contrast_DNA_10_02.nucl	20
					SYN_VAR_24	Texture_Contrast_DNA_10_03.nucl	20
					SYN_VAR_24	Texture_Contrast_DNA_3_00.nucl	20
					SYN_VAR_24	Texture_Contrast_DNA_3_01.nucl	20
					SYN_VAR_24	Texture_Contrast_DNA_3_02.nucl	20
					SYN_VAR_24	Texture_Contrast_DNA_3_03.nucl	20
					SYN_VAR_24	Texture_SumVariance_DNA_10_00.nucl	20
					SYN_VAR_24	Texture_SumVariance_DNA_10_01.nucl	20
					SYN_VAR_24	Texture_SumVariance_DNA_10_02.nucl	20
					SYN_VAR_24	Texture_SumVariance_DNA_10_03.nucl	20
					SYN_VAR_24	Texture_SumVariance_DNA_3_00.nucl	20
					SYN_VAR_24	Texture_SumVariance_DNA_3_01.nucl	20
					SYN_VAR_24	Texture_SumVariance_DNA_3_02.nucl	20
					SYN_VAR_24	Texture_SumVariance_DNA_3_03.nucl	20
					SYN_VAR_24	Texture_Variance_DNA_10_00.nucl	20
					SYN_VAR_24	Texture_Variance_DNA_10_01.nucl	20
					SYN_VAR_24	Texture_Variance_DNA_10_02.nucl	20
					SYN_VAR_24	Texture_Variance_DNA_10_03.nucl	20
					SYN_VAR_24	Texture_Variance_DNA_3_00.nucl	20
					SYN_VAR_24	Texture_Variance_DNA_3_01.nucl	20
					SYN_VAR_24	Texture_Variance_DNA_3_02.nucl	20
					SYN_VAR_24	Texture_Variance_DNA_3_03.nucl	20
					SYN_VAR_25	Texture_DifferenceEntropy_DNA_10_00.nucl	20
					SYN_VAR_25	Texture_DifferenceEntropy_DNA_10_01.nucl	20
					SYN_VAR_25	Texture_DifferenceEntropy_DNA_10_02.nucl	20
					SYN_VAR_25	Texture_DifferenceEntropy_DNA_10_03.nucl	20
					SYN_VAR_25	Texture_DifferenceEntropy_DNA_3_00.nucl	20
					SYN_VAR_25	Texture_DifferenceEntropy_DNA_3_01.nucl	20
					SYN_VAR_25	Texture_DifferenceEntropy_DNA_3_02.nucl	20
					SYN_VAR_25	Texture_DifferenceEntropy_DNA_3_03.nucl	20
					SYN_VAR_25	Texture_InfoMeas2_DNA_10_00.nucl	20
					SYN_VAR_25	Texture_InfoMeas2_DNA_10_01.nucl	20
					SYN_VAR_25	Texture_InfoMeas2_DNA_10_02.nucl	20
					SYN_VAR_25	Texture_InfoMeas2_DNA_10_03.nucl	20
					SYN_VAR_25	Texture_InfoMeas2_DNA_3_00.nucl	20
					SYN_VAR_25	Texture_InfoMeas2_DNA_3_01.nucl	20
					SYN_VAR_25	Texture_InfoMeas2_DNA_3_02.nucl	20
					SYN_VAR_25	Texture_InfoMeas2_DNA_3_03.nucl	20
					SYN_VAR_25	Texture_SumEntropy_DNA_10_00.nucl	20
					SYN_VAR_25	Texture_SumEntropy_DNA_10_01.nucl	20
					SYN_VAR_25	Texture_SumEntropy_DNA_10_02.nucl	20
					SYN_VAR_25	Texture_SumEntropy_DNA_10_03.nucl	20
					SYN_VAR_25	Texture_SumEntropy_DNA_3_00.nucl	20
					SYN_VAR_25	Texture_SumEntropy_DNA_3_01.nucl	20
					SYN_VAR_25	Texture_SumEntropy_DNA_3_02.nucl	20
					SYN_VAR_25	Texture_SumEntropy_DNA_3_03.nucl	20
